# Supplementary material for: An annotated nomenclatural checklist of endemic vascular plants distributed in the Ukrainian Carpathians
Source: Biodivers Data J. 2023 Aug 11;11:e103921. doi: 10.3897/BDJ.11.e103921 (PMC10848708; doi:10.3897/BDJ.11.e103921)
Supplement: Supplementary material 3 — Revealed accessions to molecular data on the investigated species [file bdj-11-e103921-s003.xlsx]

## Sheet: Scilla kladnii
typeStatus	datasetName	accessionNumber	scientificName	references
Other material	ENA	AFV77737	Scilla kladnii	https://www.ebi.ac.uk/ena/browser/view/AFV77737
Other material	ENA	AFV77767	Scilla kladnii	https://www.ebi.ac.uk/ena/browser/view/AFV77767
Other material	ENA	AFV77778	Scilla kladnii	https://www.ebi.ac.uk/ena/browser/view/AFV77778
Other material	ENA	AFV77786	Scilla kladnii	https://www.ebi.ac.uk/ena/browser/view/AFV77786
Other material	ENA	AFV77788	Scilla kladnii	https://www.ebi.ac.uk/ena/browser/view/AFV77788
Other material	ENA	AFV77752	Scilla kladnii	https://www.ebi.ac.uk/ena/browser/view/AFV77752
Other material	ENA	AFV77756	Scilla kladnii	https://www.ebi.ac.uk/ena/browser/view/AFV77756
Other material	ENA	AFV77761	Scilla kladnii	https://www.ebi.ac.uk/ena/browser/view/AFV77761
Other material	ENA	AFV77762	Scilla kladnii	https://www.ebi.ac.uk/ena/browser/view/AFV77762
Other material	ENA	AFV77774	Scilla kladnii	https://www.ebi.ac.uk/ena/browser/view/AFV77774
Other material	ENA	AFV77784	Scilla kladnii	https://www.ebi.ac.uk/ena/browser/view/AFV77784
Other material	ENA	AFV77785	Scilla kladnii	https://www.ebi.ac.uk/ena/browser/view/AFV77785
Other material	ENA	AFV77744	Scilla kladnii	https://www.ebi.ac.uk/ena/browser/view/AFV77744
Other material	ENA	AFV77770	Scilla kladnii	https://www.ebi.ac.uk/ena/browser/view/AFV77770
Other material	ENA	AFV77776	Scilla kladnii	https://www.ebi.ac.uk/ena/browser/view/AFV77776
Other material	ENA	AFV77766	Scilla kladnii	https://www.ebi.ac.uk/ena/browser/view/AFV77766
Other material	ENA	AFV77775	Scilla kladnii	https://www.ebi.ac.uk/ena/browser/view/AFV77775
Other material	ENA	AFV77748	Scilla kladnii	https://www.ebi.ac.uk/ena/browser/view/AFV77748
Other material	ENA	AFV77743	Scilla kladnii	https://www.ebi.ac.uk/ena/browser/view/AFV77743
Other material	ENA	AFV77764	Scilla kladnii	https://www.ebi.ac.uk/ena/browser/view/AFV77764
Other material	ENA	AFV77773	Scilla kladnii	https://www.ebi.ac.uk/ena/browser/view/AFV77773
Other material	ENA	AFV77741	Scilla kladnii	https://www.ebi.ac.uk/ena/browser/view/AFV77741
Other material	ENA	AFV77755	Scilla kladnii	https://www.ebi.ac.uk/ena/browser/view/AFV77755
Other material	ENA	AFV77780	Scilla kladnii	https://www.ebi.ac.uk/ena/browser/view/AFV77780
Other material	ENA	AFV77740	Scilla kladnii	https://www.ebi.ac.uk/ena/browser/view/AFV77740
Other material	ENA	AFV77749	Scilla kladnii	https://www.ebi.ac.uk/ena/browser/view/AFV77749
Other material	ENA	AFV77750	Scilla kladnii	https://www.ebi.ac.uk/ena/browser/view/AFV77750
Other material	ENA	AFV77781	Scilla kladnii	https://www.ebi.ac.uk/ena/browser/view/AFV77781
Other material	ENA	AFV77791	Scilla kladnii	https://www.ebi.ac.uk/ena/browser/view/AFV77791
Other material	ENA	AFV77792	Scilla kladnii	https://www.ebi.ac.uk/ena/browser/view/AFV77792
Other material	ENA	AFV77772	Scilla kladnii	https://www.ebi.ac.uk/ena/browser/view/AFV77772
Other material	ENA	AFV77782	Scilla kladnii	https://www.ebi.ac.uk/ena/browser/view/AFV77782
Other material	ENA	AFV77742	Scilla kladnii	https://www.ebi.ac.uk/ena/browser/view/AFV77742
Other material	ENA	AFV77747	Scilla kladnii	https://www.ebi.ac.uk/ena/browser/view/AFV77747
Other material	ENA	AFV77763	Scilla kladnii	https://www.ebi.ac.uk/ena/browser/view/AFV77763
Other material	ENA	AFV77783	Scilla kladnii	https://www.ebi.ac.uk/ena/browser/view/AFV77783
Other material	ENA	AFV77771	Scilla kladnii	https://www.ebi.ac.uk/ena/browser/view/AFV77771
Other material	ENA	AFV77789	Scilla kladnii	https://www.ebi.ac.uk/ena/browser/view/AFV77789
Other material	ENA	AFV77768	Scilla kladnii	https://www.ebi.ac.uk/ena/browser/view/AFV77768
Other material	ENA	AFV77787	Scilla kladnii	https://www.ebi.ac.uk/ena/browser/view/AFV77787
Other material	ENA	AFV77735	Scilla kladnii	https://www.ebi.ac.uk/ena/browser/view/AFV77735
Other material	ENA	AFV77736	Scilla kladnii	https://www.ebi.ac.uk/ena/browser/view/AFV77736
Other material	ENA	AFV77746	Scilla kladnii	https://www.ebi.ac.uk/ena/browser/view/AFV77746
Other material	ENA	AFV77757	Scilla kladnii	https://www.ebi.ac.uk/ena/browser/view/AFV77757
Other material	ENA	AFV77759	Scilla kladnii	https://www.ebi.ac.uk/ena/browser/view/AFV77759
Other material	ENA	AFV77777	Scilla kladnii	https://www.ebi.ac.uk/ena/browser/view/AFV77777
Other material	ENA	AFV77779	Scilla kladnii	https://www.ebi.ac.uk/ena/browser/view/AFV77779
Other material	ENA	AFV77732	Scilla kladnii	https://www.ebi.ac.uk/ena/browser/view/AFV77732
Other material	ENA	AFV77754	Scilla kladnii	https://www.ebi.ac.uk/ena/browser/view/AFV77754
Other material	ENA	AFV77760	Scilla kladnii	https://www.ebi.ac.uk/ena/browser/view/AFV77760
Other material	ENA	AFV77734	Scilla kladnii	https://www.ebi.ac.uk/ena/browser/view/AFV77734
Other material	ENA	AFV77765	Scilla kladnii	https://www.ebi.ac.uk/ena/browser/view/AFV77765
Other material	ENA	AFV77731	Scilla kladnii	https://www.ebi.ac.uk/ena/browser/view/AFV77731
Other material	ENA	AFV77733	Scilla kladnii	https://www.ebi.ac.uk/ena/browser/view/AFV77733
Other material	ENA	AFV77758	Scilla kladnii	https://www.ebi.ac.uk/ena/browser/view/AFV77758
Other material	ENA	AFV77790	Scilla kladnii	https://www.ebi.ac.uk/ena/browser/view/AFV77790
Other material	ENA	AFV77738	Scilla kladnii	https://www.ebi.ac.uk/ena/browser/view/AFV77738
Other material	ENA	AFV77739	Scilla kladnii	https://www.ebi.ac.uk/ena/browser/view/AFV77739
Other material	ENA	AFV77745	Scilla kladnii	https://www.ebi.ac.uk/ena/browser/view/AFV77745
Other material	ENA	AFV77751	Scilla kladnii	https://www.ebi.ac.uk/ena/browser/view/AFV77751
Other material	ENA	AFV77753	Scilla kladnii	https://www.ebi.ac.uk/ena/browser/view/AFV77753
Other material	ENA	AFV77769	Scilla kladnii	https://www.ebi.ac.uk/ena/browser/view/AFV77769
Other material	ENA	JX569853	Scilla kladnii	https://www.ebi.ac.uk/ena/browser/view/JX569853
Other material	ENA	JX569861	Scilla kladnii	https://www.ebi.ac.uk/ena/browser/view/JX569861
Other material	ENA	JX569864	Scilla kladnii	https://www.ebi.ac.uk/ena/browser/view/JX569864
Other material	ENA	JX569890	Scilla kladnii	https://www.ebi.ac.uk/ena/browser/view/JX569890
Other material	ENA	JX569905	Scilla kladnii	https://www.ebi.ac.uk/ena/browser/view/JX569905
Other material	ENA	JX569913	Scilla kladnii	https://www.ebi.ac.uk/ena/browser/view/JX569913
Other material	ENA	JX569903	Scilla kladnii	https://www.ebi.ac.uk/ena/browser/view/JX569903
Other material	ENA	JX569909	Scilla kladnii	https://www.ebi.ac.uk/ena/browser/view/JX569909
Other material	ENA	JX569876	Scilla kladnii	https://www.ebi.ac.uk/ena/browser/view/JX569876
Other material	ENA	JX569910	Scilla kladnii	https://www.ebi.ac.uk/ena/browser/view/JX569910
Other material	ENA	JX569858	Scilla kladnii	https://www.ebi.ac.uk/ena/browser/view/JX569858
Other material	ENA	JX569865	Scilla kladnii	https://www.ebi.ac.uk/ena/browser/view/JX569865
Other material	ENA	JX569868	Scilla kladnii	https://www.ebi.ac.uk/ena/browser/view/JX569868
Other material	ENA	JX569870	Scilla kladnii	https://www.ebi.ac.uk/ena/browser/view/JX569870
Other material	ENA	JX569888	Scilla kladnii	https://www.ebi.ac.uk/ena/browser/view/JX569888
Other material	ENA	JX569898	Scilla kladnii	https://www.ebi.ac.uk/ena/browser/view/JX569898
Other material	ENA	JX569899	Scilla kladnii	https://www.ebi.ac.uk/ena/browser/view/JX569899
Other material	ENA	JX569854	Scilla kladnii	https://www.ebi.ac.uk/ena/browser/view/JX569854
Other material	ENA	JX569856	Scilla kladnii	https://www.ebi.ac.uk/ena/browser/view/JX569856
Other material	ENA	JX569857	Scilla kladnii	https://www.ebi.ac.uk/ena/browser/view/JX569857
Other material	ENA	JX569869	Scilla kladnii	https://www.ebi.ac.uk/ena/browser/view/JX569869
Other material	ENA	JX569872	Scilla kladnii	https://www.ebi.ac.uk/ena/browser/view/JX569872
Other material	ENA	JX569895	Scilla kladnii	https://www.ebi.ac.uk/ena/browser/view/JX569895
Other material	ENA	JX569897	Scilla kladnii	https://www.ebi.ac.uk/ena/browser/view/JX569897
Other material	ENA	JX569914	Scilla kladnii	https://www.ebi.ac.uk/ena/browser/view/JX569914
Other material	ENA	JX569891	Scilla kladnii	https://www.ebi.ac.uk/ena/browser/view/JX569891
Other material	ENA	JX569900	Scilla kladnii	https://www.ebi.ac.uk/ena/browser/view/JX569900
Other material	ENA	JX569911	Scilla kladnii	https://www.ebi.ac.uk/ena/browser/view/JX569911
Other material	ENA	JX569863	Scilla kladnii	https://www.ebi.ac.uk/ena/browser/view/JX569863
Other material	ENA	JX569886	Scilla kladnii	https://www.ebi.ac.uk/ena/browser/view/JX569886
Other material	ENA	JX569889	Scilla kladnii	https://www.ebi.ac.uk/ena/browser/view/JX569889
Other material	ENA	JX569892	Scilla kladnii	https://www.ebi.ac.uk/ena/browser/view/JX569892
Other material	ENA	JX569894	Scilla kladnii	https://www.ebi.ac.uk/ena/browser/view/JX569894
Other material	ENA	JX569862	Scilla kladnii	https://www.ebi.ac.uk/ena/browser/view/JX569862
Other material	ENA	JX569881	Scilla kladnii	https://www.ebi.ac.uk/ena/browser/view/JX569881
Other material	ENA	JX569896	Scilla kladnii	https://www.ebi.ac.uk/ena/browser/view/JX569896
Other material	ENA	JX569907	Scilla kladnii	https://www.ebi.ac.uk/ena/browser/view/JX569907
Other material	ENA	JX569912	Scilla kladnii	https://www.ebi.ac.uk/ena/browser/view/JX569912
Other material	ENA	JX569855	Scilla kladnii	https://www.ebi.ac.uk/ena/browser/view/JX569855
Other material	ENA	JX569859	Scilla kladnii	https://www.ebi.ac.uk/ena/browser/view/JX569859
Other material	ENA	JX569867	Scilla kladnii	https://www.ebi.ac.uk/ena/browser/view/JX569867
Other material	ENA	JX569871	Scilla kladnii	https://www.ebi.ac.uk/ena/browser/view/JX569871
Other material	ENA	JX569877	Scilla kladnii	https://www.ebi.ac.uk/ena/browser/view/JX569877
Other material	ENA	JX569878	Scilla kladnii	https://www.ebi.ac.uk/ena/browser/view/JX569878
Other material	ENA	JX569882	Scilla kladnii	https://www.ebi.ac.uk/ena/browser/view/JX569882
Other material	ENA	JX569902	Scilla kladnii	https://www.ebi.ac.uk/ena/browser/view/JX569902
Other material	ENA	JX569908	Scilla kladnii	https://www.ebi.ac.uk/ena/browser/view/JX569908
Other material	ENA	JX569860	Scilla kladnii	https://www.ebi.ac.uk/ena/browser/view/JX569860
Other material	ENA	JX569866	Scilla kladnii	https://www.ebi.ac.uk/ena/browser/view/JX569866
Other material	ENA	JX569874	Scilla kladnii	https://www.ebi.ac.uk/ena/browser/view/JX569874
Other material	ENA	JX569887	Scilla kladnii	https://www.ebi.ac.uk/ena/browser/view/JX569887
Other material	ENA	JX569893	Scilla kladnii	https://www.ebi.ac.uk/ena/browser/view/JX569893
Other material	ENA	JX569901	Scilla kladnii	https://www.ebi.ac.uk/ena/browser/view/JX569901
Other material	ENA	JX569873	Scilla kladnii	https://www.ebi.ac.uk/ena/browser/view/JX569873
Other material	ENA	JX569875	Scilla kladnii	https://www.ebi.ac.uk/ena/browser/view/JX569875
Other material	ENA	JX569879	Scilla kladnii	https://www.ebi.ac.uk/ena/browser/view/JX569879
Other material	ENA	JX569880	Scilla kladnii	https://www.ebi.ac.uk/ena/browser/view/JX569880
Other material	ENA	JX569883	Scilla kladnii	https://www.ebi.ac.uk/ena/browser/view/JX569883
Other material	ENA	JX569885	Scilla kladnii	https://www.ebi.ac.uk/ena/browser/view/JX569885
Other material	ENA	JX569904	Scilla kladnii	https://www.ebi.ac.uk/ena/browser/view/JX569904
Other material	ENA	JX569906	Scilla kladnii	https://www.ebi.ac.uk/ena/browser/view/JX569906
Other material	ENA	JX569884	Scilla kladnii	https://www.ebi.ac.uk/ena/browser/view/JX569884

## Sheet: Crocus banaticus
typeStatus	datasetName	recordNumber	scientificName	references
Other material	ENA	EU110310	Crocus banaticus	https://www.ebi.ac.uk/ena/browser/view/EU110310
Other material	ENA	EU110585	Crocus banaticus	https://www.ebi.ac.uk/ena/browser/view/EU110585
Other material	ENA	EU496995	Crocus banaticus	https://www.ebi.ac.uk/ena/browser/view/EU496995
Other material	ENA	EU110447	Crocus banaticus	https://www.ebi.ac.uk/ena/browser/view/EU110447
Other material	ENA	EU110175	Crocus banaticus	https://www.ebi.ac.uk/ena/browser/view/EU110175
Other material	ENA	HE801147	Crocus banaticus	https://www.ebi.ac.uk/ena/browser/view/HE801147
Other material	ENA	JX903623	Crocus banaticus	https://www.ebi.ac.uk/ena/browser/view/JX903623
Other material	ENA	JX903880	Crocus banaticus	https://www.ebi.ac.uk/ena/browser/view/JX903880
Other material	ENA	JX903463	Crocus banaticus	https://www.ebi.ac.uk/ena/browser/view/JX903463
Other material	ENA	EU110757	Crocus banaticus	https://www.ebi.ac.uk/ena/browser/view/EU110757
Other material	ENA	JX903213	Crocus banaticus	https://www.ebi.ac.uk/ena/browser/view/JX903213
Other material	ENA	HE663920	Crocus banaticus	https://www.ebi.ac.uk/ena/browser/view/HE663920
Other material	ENA	HE864254	Crocus banaticus	https://www.ebi.ac.uk/ena/browser/view/HE864254
Other material	ENA	ABW99884	Crocus banaticus	https://www.ebi.ac.uk/ena/browser/view/ABW99884
Other material	ENA	ABX00160	Crocus banaticus	https://www.ebi.ac.uk/ena/browser/view/ABX00160
Other material	ENA	ACD35079	Crocus banaticus	https://www.ebi.ac.uk/ena/browser/view/ACD35079
Other material	ENA	AGL72763	Crocus banaticus	https://www.ebi.ac.uk/ena/browser/view/AGL72763
Other material	ENA	ABX00404	Crocus banaticus	https://www.ebi.ac.uk/ena/browser/view/ABX00404
Other material	ENA	ABX00405	Crocus banaticus	https://www.ebi.ac.uk/ena/browser/view/ABX00405
Other material	ENA	ABX00022	Crocus banaticus	https://www.ebi.ac.uk/ena/browser/view/ABX00022
Other material	ENA	AGL72631	Crocus banaticus	https://www.ebi.ac.uk/ena/browser/view/AGL72631
Other material	ENA	AGL72975	Crocus banaticus	https://www.ebi.ac.uk/ena/browser/view/AGL72975
Other material	ENA	ABW99750	Crocus banaticus	https://www.ebi.ac.uk/ena/browser/view/ABW99750
Other material	ENA	AGL72433	Crocus banaticus	https://www.ebi.ac.uk/ena/browser/view/AGL72433
Other material	ENA	CCG06064	Crocus banaticus	https://www.ebi.ac.uk/ena/browser/view/CCG06064
Other material	ENA	HE801147.1:1..643:misc_RNA	Crocus banaticus	https://www.ebi.ac.uk/ena/browser/view/Non-coding:HE801147.1:1..643:misc_RNA

## Sheet: Festuca carpatica
typeStatus	datasetName	recordNumber	scientificName	references
Other material	ENA	AY099006	Festuca carpatica	https://www.ebi.ac.uk/ena/browser/view/AY099006
Other material	ENA	AY099001	Festuca carpatica	https://www.ebi.ac.uk/ena/browser/view/AY099001

## Sheet: Festuca versicolor
typeStatus	datasetName	recordNumber	scientificName	references
Other material	ENA	KU517157	Festuca versicolor	https://www.ebi.ac.uk/ena/browser/view/KU517157
Other material	ENA	KU517157.1:192..349:rRNA	Festuca versicolor	https://www.ebi.ac.uk/ena/browser/view/Non-coding:KU517157.1:192..349:rRNA
Other material	ENA	KU517157.1:1..8:rRNA	Festuca versicolor	https://www.ebi.ac.uk/ena/browser/view/Non-coding:KU517157.1:1..8:rRNA
Other material	ENA	KU517157.1:550..591:rRNA	Festuca versicolor	https://www.ebi.ac.uk/ena/browser/view/Non-coding:KU517157.1:550..591:rRNA

## Sheet: Poa deylii
typeStatus	datasetName	recordNumber	scientificName	references
Other material	ENA	KC237051	Poa deylii	https://www.ebi.ac.uk/ena/browser/view/KC237051
Other material	ENA	KC237052	Poa deylii	https://www.ebi.ac.uk/ena/browser/view/KC237052
Other material	ENA	KC237003	Poa deylii	https://www.ebi.ac.uk/ena/browser/view/KC237003
Other material	ENA	KC237004	Poa deylii	https://www.ebi.ac.uk/ena/browser/view/KC237004
Other material	ENA	KC236992	Poa deylii	https://www.ebi.ac.uk/ena/browser/view/KC236992
Other material	ENA	KC236991	Poa deylii	https://www.ebi.ac.uk/ena/browser/view/KC236991
Other material	ENA	KC237015	Poa deylii	https://www.ebi.ac.uk/ena/browser/view/KC237015
Other material	ENA	KC237016	Poa deylii	https://www.ebi.ac.uk/ena/browser/view/KC237016
Other material	ENA	KC237039	Poa deylii	https://www.ebi.ac.uk/ena/browser/view/KC237039
Other material	ENA	KC237040	Poa deylii	https://www.ebi.ac.uk/ena/browser/view/KC237040
Other material	ENA	KC237027	Poa deylii	https://www.ebi.ac.uk/ena/browser/view/KC237027
Other material	ENA	KC237028	Poa deylii	https://www.ebi.ac.uk/ena/browser/view/KC237028
Other material	ENA	AGQ45402	Poa deylii	https://www.ebi.ac.uk/ena/browser/view/AGQ45402
Other material	ENA	AGQ45403	Poa deylii	https://www.ebi.ac.uk/ena/browser/view/AGQ45403
Other material	ENA	AGQ45415	Poa deylii	https://www.ebi.ac.uk/ena/browser/view/AGQ45415
Other material	ENA	AGQ45414	Poa deylii	https://www.ebi.ac.uk/ena/browser/view/AGQ45414
Other material	ENA	KC237027.1:115..198:tRNA	Poa deylii	https://www.ebi.ac.uk/ena/browser/view/Non-coding:KC237027.1:115..198:tRNA
Other material	ENA	KC237028.1:115..198:tRNA	Poa deylii	https://www.ebi.ac.uk/ena/browser/view/Non-coding:KC237028.1:115..198:tRNA
Other material	ENA	KC237028.1:561..581:tRNA	Poa deylii	https://www.ebi.ac.uk/ena/browser/view/Non-coding:KC237028.1:561..581:tRNA
Other material	ENA	KC237028.1:1..53:tRNA	Poa deylii	https://www.ebi.ac.uk/ena/browser/view/Non-coding:KC237028.1:1..53:tRNA
Other material	ENA	KC237027.1:1..53:tRNA	Poa deylii	https://www.ebi.ac.uk/ena/browser/view/Non-coding:KC237027.1:1..53:tRNA
Other material	ENA	KC237027.1:561..581:tRNA	Poa deylii	https://www.ebi.ac.uk/ena/browser/view/Non-coding:KC237027.1:561..581:tRNA
Other material	ENA	KC237040.1:570..577:tRNA	Poa deylii	https://www.ebi.ac.uk/ena/browser/view/Non-coding:KC237040.1:570..577:tRNA
Other material	ENA	KC237039.1:570..577:tRNA	Poa deylii	https://www.ebi.ac.uk/ena/browser/view/Non-coding:KC237039.1:570..577:tRNA

## Sheet: Sesleria bielzii
typeStatus	datasetName	recordNumber	scientificName	references
Other material	ENA	KY910494	Sesleria bielzii	https://www.ebi.ac.uk/ena/browser/view/KY910494
Other material	ENA	KY910493	Sesleria bielzii	https://www.ebi.ac.uk/ena/browser/view/KY910493

## Sheet: Sesleria heufleriana
typeStatus	datasetName	recordNumber	scientificName	references
Other material	ENA	KY910536	Sesleria heufleriana	https://www.ebi.ac.uk/ena/browser/view/KY910536
Other material	ENA	KY910538	Sesleria heufleriana	https://www.ebi.ac.uk/ena/browser/view/KY910538
Other material	ENA	KY910540	Sesleria heufleriana	https://www.ebi.ac.uk/ena/browser/view/KY910540
Other material	ENA	KY910537	Sesleria heufleriana	https://www.ebi.ac.uk/ena/browser/view/KY910537
Other material	ENA	KY910539	Sesleria heufleriana	https://www.ebi.ac.uk/ena/browser/view/KY910539
Other material	ENA	KY910541	Sesleria heufleriana	https://www.ebi.ac.uk/ena/browser/view/KY910541
Other material	ENA	KP325362	Sesleria heufleriana	https://www.ebi.ac.uk/ena/browser/view/KP325362
Other material	ENA	KU530296	Sesleria heufleriana	https://www.ebi.ac.uk/ena/browser/view/KU530296
Other material	ENA	KP296117	Sesleria heufleriana	https://www.ebi.ac.uk/ena/browser/view/KP296117
Other material	ENA	ANV82643	Sesleria heufleriana	https://www.ebi.ac.uk/ena/browser/view/ANV82643
Other material	ENA	KP296117.1:217..380:rRNA	Sesleria heufleriana	https://www.ebi.ac.uk/ena/browser/view/Non-coding:KP296117.1:217..380:rRNA
Other material	ENA	KP296117.1:595..604:rRNA	Sesleria heufleriana	https://www.ebi.ac.uk/ena/browser/view/Non-coding:KP296117.1:595..604:rRNA
Other material	ENA	KP325362.1:1..681:misc_RNA	Sesleria heufleriana	https://www.ebi.ac.uk/ena/browser/view/Non-coding:KP325362.1:1..681:misc_RNA
Other material	ENA	KP325362.1:682..698:rRNA	Sesleria heufleriana	https://www.ebi.ac.uk/ena/browser/view/Non-coding:KP325362.1:682..698:rRNA

## Sheet: Heracleum carpaticum
typeStatus	datasetName	recordNumber	scientificName	references
Other material	ENA	EF043018	Heracleum carpaticum	https://www.ebi.ac.uk/ena/browser/view/EF043018
Other material	ENA	EF043019	Heracleum carpaticum	https://www.ebi.ac.uk/ena/browser/view/EF043019
Other material	ENA	DQ927289	Heracleum carpaticum	https://www.ebi.ac.uk/ena/browser/view/DQ927289
Other material	ENA	EU594893	Heracleum carpaticum	https://www.ebi.ac.uk/ena/browser/view/EU594893
Other material	ENA	DQ927289.1:201..254:tRNA	Heracleum carpaticum	https://www.ebi.ac.uk/ena/browser/view/Non-coding:DQ927289.1:201..254:tRNA

## Sheet: Heracleum transsilvanicum
typeStatus	datasetName	recordNumber	scientificName	references
Other material	ENA	EU594931	Heracleum sphondylium subsp. transsilvanicum	https://www.ebi.ac.uk/ena/browser/view/EU594931
Other material	ENA	EU594914	Heracleum sphondylium subsp. transsilvanicum	https://www.ebi.ac.uk/ena/browser/view/EU594914
Other material	ENA	ACH85885	Heracleum sphondylium subsp. transsilvanicum	https://www.ebi.ac.uk/ena/browser/view/ACH85885

## Sheet: Achillea schurii
typeStatus	datasetName	recordNumber	scientificName	references
Other material	ENA	AY603240	Achillea schurii	https://www.ebi.ac.uk/ena/browser/view/AY603240
Other material	ENA	AY603241	Achillea schurii	https://www.ebi.ac.uk/ena/browser/view/AY603241
Other material	ENA	AY603315	Achillea schurii	https://www.ebi.ac.uk/ena/browser/view/AY603315
Other material	ENA	AY603316	Achillea schurii	https://www.ebi.ac.uk/ena/browser/view/AY603316
Other material	ENA	AY603241.1:255..420:rRNA	Achillea schurii	https://www.ebi.ac.uk/ena/browser/view/Non-coding:AY603241.1:255..420:rRNA
Other material	ENA	AY603315.1:808..811:tRNA	Achillea schurii	https://www.ebi.ac.uk/ena/browser/view/Non-coding:AY603315.1:808..811:tRNA
Other material	ENA	AY603316.1:778..781:tRNA	Achillea schurii	https://www.ebi.ac.uk/ena/browser/view/Non-coding:AY603316.1:778..781:tRNA
Other material	ENA	AY603240.1:255..420:rRNA	Achillea schurii	https://www.ebi.ac.uk/ena/browser/view/Non-coding:AY603240.1:255..420:rRNA

[truncated: 32 more sheets: Antennaria carpatica, Doronicum carpaticum, Leucanthemum rotundifolium, Scorzoneroides pseudotaraxaci, Campanula carpatica, Campanula serrata, Campanula tatrae, Phyteuma tetramerum, Phyteuma vagneri, Pulmonaria filarszkyana, Symphytum cordatum, Arabidopsis neglecta, Cardamine glanduligera, Dianthus spiculifolius, Silene zawadzkii, Pyrola carpatica, Soldanella hungarica agg, Lathyrus transsilvanicus, Trifolium sarosiense, Swertia punctata …]
